# Supplementary material for: Road dust biases NDVI and alters edaphic properties in Alaskan arctic tundra
Source: Sci Rep. 2019 Jan 18;9:214. doi: 10.1038/s41598-018-36804-3 (PMC6338752; doi:10.1038/s41598-018-36804-3)
Supplement: Supplementary file 2 — Dataset 1 [file 41598_2018_36804_MOESM2_ESM.xlsx]

## Sheet: Dalton Highway Dust Data
year	direction	distance	daily_dust_g_mean	daily_dust_g_sd	NDVI_initial_mean	NDVI_initial_sd	NDVI_final_mean	NDVI_final_sd	particulateP_mg_m2_day_mean	particulateP_mg_m2_day_sd	Ca_mg_L	DIC_mg_L_mean	DIC_mg_L_sd	salix_height_in_mean	salix_height_in_sd	soil_moisture_percent_mean	soil_moisture_percent_sd	soil_temp_f_mean	soil_temp_f_sd	thaw_depth_cm_mean	thaw_depth_cm_sd	foliar_percent_N_mean	foliar_percent_N_sd	foliar_percent_C_mean	foliar_percent_C_sd
2016	w	1	6.09	1.11										17.8	2.95	40.85	3.62	44.73	0.76	64.87	2	2.35	0.2	50.48	1.07
2016	w	25	2.31	0.28										10.84	1.15	32.23	2.01	37.24	0.46	45.6	1.79
2016	w	125	0.21	0.28										6.92	1	33.59	2.18	36.57	0.54	43.13	2.11
2016	e	1	5.24	0.69										7.96	0.55	54.58	2.62	41.87	0.48	64.67	1.42
2016	e	25	0.74	0.28										6.48	0.78	41.77	2.66	36.82	0.34	43.3	1.75
2016	e	125	0.11	0.1										3.96	0.53	38.33	2.52	35.99	0.74	39.57	2.06
2016	w	625																				1.65	0.09	29.36	1.09
2015	e	1	1.624	0.532	0.574	0.181	0.811	0.355	0.743	0.052	5.112	2.753	0.207
2015	e	5	0.673	0.06	0.641	0.05	0.762	0.14	0.625	0.069	4.108	2.408	0.147
2015	e	25	0.352	0.017	0.648	0.046	0.799	0.072	0.364	0.11	2.853	1.414	0.178
2015	e	125	0.115	0.009	0.797	0.027	0.799	0.04	0.095	0.031	0.712	0.457	0.237
2015	e	625	0.061	0.051	0.816	0.048	0.767	0.145	0.092	0.043	0.189	0.235	0.062

## Sheet: Metadata
Data collected during the summers of 2015 and 2016 by Daniel Ackerman (University of Minnesota) in the vicinity of Toolik Field Station, Alaska.
Below is a list of variable names and their description, including measurement units. Variables with the suffix "_mean" indicate mean values of multiple measurements taken at each sampling distance. The suffix "_sd" indicates the standard deviation.
Variable_name	Description
year	Calendar year of sampling
direction	Cardinal direction of transect relative to Dalton Highway
distance	Distance of sample (meters) from the road
daily_dust_g	Total mass of dust deposited (grams per square meter per day)
NDVI_initial	Normalized Difference Vegetation Index before dust removal from leaf surface
NDVI_final	Normalized Difference Vegetation Index immediately after dust removal from leaf surface
particulateP_mg_m2_day	Mass of particulate phosphorus deposited (milligrams per square meter per day)
Ca_mg_L	Dissolved calcium concentration after 30 minutes of dust sample mixing in deionized water (milligrams per liter)
DIC_mg_L	Dissolved inorganic carbon concentration after 30 minutes of dust sample mixing in deionized water (milligrams per liter)
salix_height_in	Height (inches) of dominant shrub, Salix pulchra
soil_moisture_percent	Percent soil moisture at a depth of 20 centimeters, volumetric
soil_temp_f	Soil temperature (degrees fahrenheit) at 12 centimeters of depth
thaw_depth_cm	Depth of the active layer (centimeters)
foliar_percent_N	Percent of Salix pulchra leaf dry mass in nitrogen
foliar_percent_C	Percent of Salix pulchra leaf dry mass in carbon
